# Supplementary material for: First records of Secretargas transgariepinus (Argasidae) in Libya and Jordan: corrections of collection records and detection of microorganisms
Source: Parasitol Res. 2024 May 28;123(5):223. doi: 10.1007/s00436-024-08239-5 (PMC11133098; doi:10.1007/s00436-024-08239-5)
Supplement: Supplementary file 1 — Supplementary file1 (XLSX 16.1 KB) [file 436_2024_8239_MOESM1_ESM.xlsx]

## Sheet: Hárok1
Afghanistan	34.430195	70.460128	Dusbábek F (1970) Mite parasites (Acarina) of bats from Afghanistan. Fol Parasit 17:61–76
Algeria	27.8063	-5.72998	D'Amico Gianluca pers. com. in Sándor AD, Mihalca AD, Domşa C, Péter Á, Hornok S (2021) Argasid ticks of Palearctic bats: distribution, host selection, and zoonotic importance. Front Vet Sci 8:684737
Algeria	35.6456	6.25339	Lanza B (1999) I parassiti dei pipistrelli (Mammalia, Chiroptera) della fauna italiana (Vol. 30). Museo regionale di scienze naturali, Torino
Algeria	35.7867	6.36105	Lanza B (1999) I parassiti dei pipistrelli (Mammalia, Chiroptera) della fauna italiana (Vol. 30). Museo regionale di scienze naturali, Torino
Algeria	36.3082	2.229	Beaucournu JC, Clerc B (1968) Argas (Secretargas) transgariepinus White, 1846, tique nouvelle pour la France et l’Algerie. Vie et Millieu 19:233–236
Algeria	36.7135	4.0473	Lanza B (1999) I parassiti dei pipistrelli (Mammalia, Chiroptera) della fauna italiana (Vol. 30). Museo regionale di scienze naturali, Torino
Algeria	36.6371	4.03906	Bendjeddou ML, Loumassine HA, Scheffler I, Bouslama Z, Amr Z (2017) Bat ectoparasites (Nycteribiidae, Streblidae, Siphonaptera, Heteroptera, Mesostigmata, Argasidae, and Ixodidae) from Algeria. J Vector Ecol 42:13–23
Algeria	35.591	6.22723	Bendjeddou ML, Loumassine HA, Scheffler I, Bouslama Z, Amr Z (2017) Bat ectoparasites (Nycteribiidae, Streblidae, Siphonaptera, Heteroptera, Mesostigmata, Argasidae, and Ixodidae) from Algeria. J Vector Ecol 42:13–23
Algeria	36.2604	6.697	Bendjeddou ML, Loumassine HA, Scheffler I, Bouslama Z, Amr Z (2017) Bat ectoparasites (Nycteribiidae, Streblidae, Siphonaptera, Heteroptera, Mesostigmata, Argasidae, and Ixodidae) from Algeria. J Vector Ecol 42:13–23
Algeria	36.7596	7.96936	Bendjeddou ML, Loumassine HA, Scheffler I, Bouslama Z, Amr Z (2017) Bat ectoparasites (Nycteribiidae, Streblidae, Siphonaptera, Heteroptera, Mesostigmata, Argasidae, and Ixodidae) from Algeria. J Vector Ecol 42:13–23
Algeria	36.3082	2.229	Beaucournu JC, Clerc B (1968) Argas (Secretargas) transgariepinus White, 1846, tique nouvelle pour la France et l’Algerie. Vie et Millieu 19:233–236
Egypt	29.85	31.23	GBIF
Egypt	29.9804	31.1345	Hoogstraal H (1957) Bat ticks of the genus Argas (Ixodoidea, Argasidae) 2. Secretargas new subgenus and A. transgariepinus white, 1846, its adult and immature stages; with a definition of the subgenus Argas. Ann Ent Soc Am 50:544–549
Egypt	30.0302	31.2622	Hoogstraal H (1952) Notes on Egyptian ticks (Ixodoidea). I. The genus Argas in the Cairo area. Proc Egyptian Acad Sci 7:114–127
Egypt	30.0302	31.2622	Hoogstraal H (1954) Noteworthy African tick records in the British Museum (Natural History) collections. Proc Ent Soc Washington 56:273–279
Egypt	30.0302	31.2622	Varma MGR, Converse JD (1976) Keterah virus infections in four species of Argas ticks (Ixodoidea: Argasidae). J Med Ent 13:65–70
Egypt	30.0302	31.2622	Roshdy (1963) Comparative Internal Morphology of Subgenera of Argas Ticks (Ixodoidea, Argasidae). 3. Subgenus Secretargas: Argas transgariepinus White, 1846. J Parasit 49:851–856
Egypt	30.0302	31.2622	Hoogstraal H, Clifford CM. Roshdy MA (1984) The Haller's Organ Roof and Anterior Pit Setae of Argas Ticks (Ixodoidea: Argasidae). Subgenera Secretargas and Ogadenus. J Parasitol 70:403–406
Egypt	30.0302	31.2622	Sonenshine DE, Clifford GM, Kohls GM (1962) The identification of larvae of the genus Argas (Acarina: Argasidae). Acarologia 4:193–214
France	42.562	2.86669	Medard P, Guiguen C, Beaucournu JC (2001) Nouvelle recoltes d’Argas transgariepinus White, 1846, tique de chiropteres (Acarina – Ixodoidea – Argasidae) en France et au Maroc. Sci Rep Port Cros Natl Park, Fr Notes Breves 18:221–226
France	42.8338	2.9193	Beaucournu JC, Clerc B (1968) Argas (Secretargas) transgariepinus White, 1846, tique nouvelle pour la France et l’Algerie. Vie et Millieu 19:233–236
France	42.8338	2.9193	Medard P, Guiguen C, Beaucournu JC (2001) Nouvelle recoltes d’Argas transgariepinus White, 1846, tique de chiropteres (Acarina – Ixodoidea – Argasidae) en France et au Maroc. Sci Rep Port Cros Natl Park, Fr Notes Breves 18:221–226
France	43.0036	6.39443	Medard P, Guiguen C, Beaucournu JC (2001) Nouvelle recoltes d’Argas transgariepinus White, 1846, tique de chiropteres (Acarina – Ixodoidea – Argasidae) en France et au Maroc. Sci Rep Port Cros Natl Park, Fr Notes Breves 18:221–226
France	43.3172	2.86898	Medard P, Guiguen C, Beaucournu JC (2001) Nouvelle recoltes d’Argas transgariepinus White, 1846, tique de chiropteres (Acarina – Ixodoidea – Argasidae) en France et au Maroc. Sci Rep Port Cros Natl Park, Fr Notes Breves 18:221–226
France	44.1965	0.919429	Medard P, Guiguen C, Beaucournu JC (2001) Nouvelle recoltes d’Argas transgariepinus White, 1846, tique de chiropteres (Acarina – Ixodoidea – Argasidae) en France et au Maroc. Sci Rep Port Cros Natl Park, Fr Notes Breves 18:221–226
Greece	40.6481	22.9596	Hoogstraal H (1985) Argasid and nuttallielid ticks as parasites and vectors. Adv Parasit 24:136–220
Israel	29.5577	34.9519	Theodor O, Costa M (1960) New species and new records of Argasidae from Israel. Observations on the rudimentary scutum and the respiratory system of the larvae of the Argasidae. Parasitology 50:365–386
Italy	37.0755	15.2866	Hoogstraal H (1957) Bat ticks of the genus Argas (Ixodoidea, Argasidae) 2. Secretargas new subgenus and A. transgariepinus white, 1846, its adult and immature stages; with a definition of the subgenus Argas. Ann Ent Soc Am 50:544–549
Italy	37.6078	14.3898	Iori A, Di Giulio A, De Felice S (2005) Zecche d’Italia. In: Cringoli G, Iori A, Rinaldi L, Veneziano V, Genchi C (eds) Mappe parassitologiche, 6. Zecche. Ed Rolando, Napoli, pp 3–199
Italy	37.8004	14.2394	Estrada-Peña A, Mihalca AD, Petney TN (Eds) (2018) Ticks of Europe and North Africa: a guide to species identification. Springer, Cham
Italy	37.9309	12.5502	https://www.naturamediterraneo.com/Forum/pop_printer_friendly.asp?TOPIC_ID=66776
Italy	41.6143	12.9936	Estrada-Peña A, Mihalca AD, Petney TN (Eds) (2018) Ticks of Europe and North Africa: a guide to species identification. Springer, Cham
Italy	41.6553	12.9896	Starkoff O (1958) Ixodoidea d'Italia. Ed. Il Pensiero Scientifico, Roma
Italy	41.6553	12.9895	Starkoff O (1958) Ixodoidea d'Italia. Ed. Il Pensiero Scientifico, Roma
Italy	41.9028	12.4964	Lanza B (1999) I parassiti dei pipistrelli (Mammalia, Chiroptera) della fauna italiana (Vol. 30). Museo regionale di scienze naturali, Torino
Italy	43.1107	12.3908	Principato M (2002) Prima segnalazione di Argas transgariepinus (Acari Argasidae) in Umbria, quale possibile causa di dermatite nell’oumo. In: Barbagallo S (ed) Atti XIX Congresso nazionale italiano di Entomologia (Catania, 10–15 giugno 2002). Polaris, Sondrio, pp 1153–1157
Italy	43.1972	11.3216	Estrada-Peña A, Mihalca AD, Petney TN (Eds) (2018) Ticks of Europe and North Africa: a guide to species identification. Springer, Cham
Italy	43.5482	10.8596	Starkoff O (1958) Ixodoidea d'Italia. Ed. Il Pensiero Scientifico, Roma
Italy	43.7696	11.2558	Starkoff O (1958) Ixodoidea d'Italia. Ed. Il Pensiero Scientifico, Roma
Italy	44.3168	8.39649	Starkoff O (1958) Ixodoidea d'Italia. Ed. Il Pensiero Scientifico, Roma
Italy	44.5005	8.69678	Estrada-Peña A, Mihalca AD, Petney TN (Eds) (2018) Ticks of Europe and North Africa: a guide to species identification. Springer, Cham
Italy	44.8077	7.45484	Estrada-Peña A, Mihalca AD, Petney TN (Eds) (2018) Ticks of Europe and North Africa: a guide to species identification. Springer, Cham
Italy	45.0522	7.51539	Iori A, Di Giulio A, De Felice S (2005) Zecche d’Italia. In: Cringoli G, Iori A, Rinaldi L, Veneziano V, Genchi C (eds) Mappe parassitologiche, 6. Zecche. Ed Rolando, Napoli, pp 3–199
Italy	45.0703	7.68686	Starkoff O (1958) Ixodoidea d'Italia. Ed. Il Pensiero Scientifico, Roma
Italy	45.0703	7.68686	Berlese A (1913) Sopra una specie di Argas nuova perl'ltalia. Redia 9:118–119
Italy	45.4401	9.2138	Lanza B (1999) I parassiti dei pipistrelli (Mammalia, Chiroptera) della fauna italiana (Vol. 30). Museo regionale di scienze naturali, Torino
Jordan	31.75	36.7667	Benda P, Lučan RK, Obuch J, Reiter A, Andreas M, Bačkor P, Bohnenstengel T, Eid EK, Ševčík M, Vallo P, Amr ZS (2010) Bats (Mammalia: Chiroptera) of the Eastern Mediterranean and Middle East. Part 8. Bats of Jordan: fauna, ecology, echolocation, ectoparasites. Acta Soc Zool Bohem 74:185–353
Jordan	31.8832	36.8248	Saliba EK, Amr ZS, Wassef HY, Hoogstraal H, Main AJ (1990) The ticks (Ixodoidea) of East Jordan and the West Bank. Dirasat S B 17:156–175
Libya	32.8	12.4833	Benda P, Spitzenberger F, Hanák V, Andreas M, Reiter A, Ševčík M, Šmíd J, Uhrin M (2014) Bats (Mammalia: Chiroptera) of the Eastern Mediterranean and Middle East. Part 11. On the bat fauna of Libya II. Acta Soc Zool Bohem 78:1–162
Morocco	31.9272	-4.42827	Medard P, Guiguen C, Beaucournu JC (2001) Nouvelle recoltes d’Argas transgariepinus White, 1846, tique de chiropteres (Acarina – Ixodoidea – Argasidae) en France et au Maroc. Sci Rep Port Cros Natl Park, Fr Notes Breves 18:221–226
Morocco	33.0362	-3.99727	Bailly-Choumara H, Morel PC, Pérez C (1980) Deuxième contribution au catalogue des tiques du Maroc. Bull l’Instit Scient 4:1–12
Morocco	33.3333	6	"own unpublished data from Morocco" in Ševčík M, Špitalská E, Kabát P, Lučan RK, Maliterná M, Reiter A, Uhrin M, Benda P (2023) Reticulinasus salahi (Acarina: Argasidae), a tick of bats and man in the Palaearctic and Afrotropics: review of records with the first pathogens detected. Parasitol Res 122:1271–1281
Namibia	-19.2743	13.3209	Reeves WK, Mans BJ, Durden LA, Miller MM, Gratton EM, Laverty TM (2020) Rickettsia hoogstraalii and a Rickettsiella from the bat tick Argas transgariepinus, in Namibia. J Parasitol 106:663–669
Namibia	-20.0701	13.9693	Reeves WK, Mans BJ, Durden LA, Miller MM, Gratton EM, Laverty TM (2020) Rickettsia hoogstraalii and a Rickettsiella from the bat tick Argas transgariepinus, in Namibia. J Parasitol 106:663–669
South Africa	-29.299722	22.354167	White A (1846) List of Annulosa, (principally insects) found on the journey of Henry H. Methuen, Esq. In: Methuen (ed) Life in the Wilderness; or Wanderings in South Africa, Richard Bentley, London, pp 307–318
South Africa	-29.299722	22.354167	Methuen HH (1848) Life in the Wilderness; or Wanderings in South Africa. Richard Bentley, London
South Africa	-29.299722	22.354167	Pienaar R, de Klerk DG, Putterill JF, Mans BJ (2018) Notes on maternal behaviour in soft ticks: Specifically observed in Argas (Argas) striatus Bedford, 1932 and Argas (Secretargas) transgariepinus White, 1846. Ticks Tick Borne Dis 9:889–895
South Africa	-29.299722	22.354167	Mans BJ, Featherston J, Kvas M, Pillay K-A, de Klerk DG, Pienaar R, de Castro MH, Schwan TG, Lopez JE, Teel P, Pérez de Léon AA, Sonenshine DE, Egekwu NI, Bakkes DK, Heyne H, Kanduma EG, Nyangiwe N, Bouattour A, Latif AA (2019) Argasid and ixodid systematics: Implications for soft tick evolution and systematics, with a new argasid species list. Tick Tick Borne Dis 10: 219–240.
South Africa	-29.299722	22.354167	Mans BJ, Kelava S, Pienaar R, Featherston J, de Castro MH, Quetglas J, Reewes WK, Durden LA, Miller MM, Laverty TM, Shao R, Takano A, Kawabata H, Moustafa MAM, Nakao R, Matsuno K, Greay TL, Evasco KL, Barker D, Barker SC (2021) Nuclear (18S-28S rRNA) and mitochondrial genome markers of Carios (Carios) vespertilionis (Argasidae) support Carios Latreille, 1796 as a lineage embedded in the Ornithodo…
South Africa	32.1	27.6	Neumann LG (1901) Revision de la famille des ixodides. 4e mémoire. Mem Soc zool Fr 14:249–372
South Africa	32.1	27.6	Neumann LG (1906) Notes sur les ixodides, IV. Arch Parasit 10:195–219
South Africa	32.1	27.6	Howard CW (1908) A list of the ticks of South Africa, with descriptions and keys. Ann Transv Mus 1:73–172
South Africa	-23	29.8667	Hornok S, Szoke K, Meli ML, Sándor AD, Görföl T, Estók P, Wang Y, Tu VT, Kováts D, Boldogh SA, Corduneanu A, Sulyok KM, Gyuranecz M, Kontschán J, Takács N, Halajian A, Epis S, Hofmann-Lehmann R (2019) Molecular detection of vector-borne bacteria in bat ticks (Acari: Ixodidae, Argasidae) from eight countries of the Old and New Worlds. Par Vect 12:50
Spain	38.3026	-2.58949	Juan Quetglas pers. com. in Sándor AD, Mihalca AD, Domşa C, Péter Á, Hornok S (2021) Argasid ticks of Palearctic bats: distribution, host selection, and zoonotic importance. Front Vet Sci 8:684737
Spain	40.3512	-1.09105	Hoogstraal H (1957) Bat ticks of the genus Argas (Ixodoidea, Argasidae) 2. Secretargas new subgenus and A. transgariepinus white, 1846, its adult and immature stages; with a definition of the subgenus Argas. Ann Ent Soc Am 50:544–549
Spain	40.9885	-0.038298	Keirans JE (1985) George Henry Falkiner Nuttall and the Nuttall tick catalogue. Un St Dep Agric, Agric Res Ser Misc Pub (1438), Washington
Spain	41.3858	2.17577	Estrada-Peña A, Peribanez-Lopez MA, Sanchez-Acedo C, Balcells-Rocamora E, & Serra-Cobo J (1989) Distribution and faunal composition in north and northeast of Spain of some mites and ticks parasitic on Chiroptera (Spinturnicidae, Macronyssidae, Ixodidae, and Argasidae). Acarologia 30:345–353
Spain	41.3333	2.09906	Estrada-Peña A, Sánchez Acedo C, Peribáñez López MA (1989) Nuevos datos relativos a la distribución de los Ixodoidea en España (IV): Primera cita de Ornithodoros (Reticulinasus) salahi Hoogstraal, 1953 (Acarina: Argasidae). Rev Ibér Parasitol 49:73
Switzerland	47.1341	8.19336	Aeschlimann A, Büttiker W (1975) Importations de Tiques en Suisse (Acarina Ixodoidea). Bull Soc Ent Suisse 48:69–75
Switzerland	47.1354	8.19203	Beaucournu JC (1966) Sur quelques Ixodioidea (Acarina) pléarctiques inféodes aux microchiropteres. Ann Parasit Hum Comp 41:495–502
